# Supplementary material for: Activation of the Cell Wall Stress Response in Pseudomonas aeruginosa Infected by a Pf4 Phage Variant
Source: Microorganisms. 2020 Oct 30;8(11):1700. doi: 10.3390/microorganisms8111700 (PMC7693463; doi:10.3390/microorganisms8111700)
Supplement: Supplementary file 1 [file microorganisms-08-01700-s001.zip]

Archive with 5 entries (5 files):
- Supplementary Figure S1.pdf
- Supplementary Figure S2.pdf
- Supplementary Figure S3.pdf
- Supplementary Figure S4.pdf
- Supplementary tables.pdf
